# Supplementary material for: LRP-1 Matricellular Receptor Involvement in Triple Negative Breast Cancer Tumor Angiogenesis
Source: Biomedicines. 2021 Oct 9;9(10):1430. doi: 10.3390/biomedicines9101430 (PMC8533426; doi:10.3390/biomedicines9101430)
Supplement: Supplementary file 1 [file biomedicines-09-01430-s001.zip]

Archive with 1 entries (1 files):
- biomedicines-1354979-SI.pdf
